# Supplementary material for: New Pyrazolyl Thioureas Active against the Staphylococcus Genus
Source: Pharmaceuticals (Basel). 2024 Mar 15;17(3):376. doi: 10.3390/ph17030376 (PMC10974609; doi:10.3390/ph17030376)
Supplement: Supplementary file 1 [file pharmaceuticals-17-00376-s001.zip]

Archive with 1 entries (1 files):
- pharmaceuticals-2768454-supplementary.pdf
